# Supplementary material for: Construction of a Form for Users of the Child Welfare System Based on the Delphi Method
Source: Children (Basel). 2023 Jun 7;10(6):1026. doi: 10.3390/children10061026 (PMC10297239; doi:10.3390/children10061026)
Supplement: Supplementary file 1 [file children-10-01026-s001.zip]

Archive with 1 entries (1 files):
- children-2414003-supplementary.pdf
